# Supplementary material for: Regularized sequence-context mutational trees capture variation in mutation rates across the human genome
Source: PLoS Genet. 2023 Jul 7;19(7):e1010807. doi: 10.1371/journal.pgen.1010807 (PMC10355397; doi:10.1371/journal.pgen.1010807)
Supplement: S1 Table — (XLSX) [file pgen.1010807.s008.xlsx]

## Sheet: S1 Table
S1 Table. Calibration of credible sets across mer levels by measuring number of simulations capturing the truth value.
	Fraction within credible set interval
Mer level	0.5	0.75	0.9	0.95	0.99
1	0.48	0.73	0.88	0.93	0.97
2	0.58	0.83	0.95	0.98	0.99
3	0.6	0.85	0.96	0.98	0.99
4	0.58	0.83	0.94	0.98	0.99
5	0.49	0.74	0.89	0.95	0.99
6	0.45	0.66	0.81	0.88	0.96
7	0.67	0.84	0.91	0.94	0.98
Total	0.62	0.8	0.89	0.93	0.97
