# Supplementary material for: Regularized sequence-context mutational trees capture variation in mutation rates across the human genome
Source: PLoS Genet. 2023 Jul 7;19(7):e1010807. doi: 10.1371/journal.pgen.1010807 (PMC10355397; doi:10.1371/journal.pgen.1010807)
Supplement: S2 Table — (XLSX) [file pgen.1010807.s009.xlsx]

## Sheet: S2 Table
S2 Table. Likelihood of even bp NFE Baymer models on 9-mer odd bp holdout NFE data.
Max mer level	# Poly. Prob. Parameters	log likelihood	△(model LL with 9mer LL)
3	96	-4487468	-3135387
5	1536	-2740587	-1388507
7	24576	-1909090	-557009
9	393216	-1352081	0
