# Supplementary material for: Regularized sequence-context mutational trees capture variation in mutation rates across the human genome
Source: PLoS Genet. 2023 Jul 7;19(7):e1010807. doi: 10.1371/journal.pgen.1010807 (PMC10355397; doi:10.1371/journal.pgen.1010807)
Supplement: S3 Table — (XLSX) [file pgen.1010807.s010.xlsx]

## Sheet: S3 Table
S3 Table. Top 5 largest mean posterior phi estimates for each context size.
Context size	Context mutation	Mutation type	Mean posterior phi	Mean posterior poly. prob.	# Contexts	# Mutations
2	CG>T	CpG>T	2.20874	0.348952	35373575	12343634
2	AT>G	A>G	0.534843	0.03126	335331096	10482564
2	AA>G	A>G	-0.500829	0.0110969	420345973	4664509
2	CT>T	C>T	-0.495413	0.0233543	302407968	7062549
2	CA>T	C>T	-0.429901	0.0249356	312150497	7783623
3	GAT>G	A>G	-0.571384	0.017654	57670150	1018122
3	ACC>A	C>A	0.457835	0.0178956	49503301	885883
3	GAT>T	A>T	0.409184	0.00921986	57670150	531708
3	GCG>A	CpG>A	0.380997	0.0164516	8302083	136592
3	TAA>T	A>T	0.377422	0.00498164	91978785	458227
4	ACAT>G	C>G	-0.654773	0.00385691	23144644	89264
4	TAAG>T	A>T	-0.589586	0.00276259	16517919	45625
4	ACAC>G	C>G	-0.561531	0.00423384	16139207	68325
4	ACAA>A	C>A	0.540904	0.0151275	23998076	363037
4	ACAG>G	C>G	0.455968	0.0117119	22511336	263632
5	CAATG>G	A>G	1.09368	0.0940318	4596789	432240
5	CAATT>G	A>G	1.08246	0.0680457	5602539	381230
5	CAATC>G	A>G	1.04948	0.0744045	3205690	238533
5	CAACG>G	A>G	0.887742	0.0456927	458421	20946
5	CTAAA>T	A>T	-0.871936	0.0032408	6337549	20539
6	TTAAAC>T	A>T	-1.30626	0.00404826	1499401	6069
6	TTAAAG>T	A>T	-1.17212	0.00462928	2074520	9602
6	TTAAAT>T	A>T	-0.955999	0.00574593	3286945	18889
6	TCCGCG>G	CpG>G	0.829619	0.0112542	29383	332
6	GGAAAT>G	A>G	-0.818372	0.00688265	1962163	13498
7	GTTAAAA>T	A>T	-1.178	0.00852958	587677	5009
7	GAAACGA>C	A>C	-1.10827	0.00119013	49225	57
7	TCCCACC>G	C>G	-1.02957	0.00269623	523668	1411
7	CCCAAAA>C	A>C	0.979615	0.0315155	490960	15473
7	GAAACCC>C	A>C	-0.97216	0.00283676	589688	1672
8	ATTAAAAT>T	A>T	-1.9148	0.00328989	420724	1382
8	ATTAAAAC>T	A>T	-1.83718	0.00355666	187717	666
8	TTTAAAAC>T	A>T	-1.69081	0.00756955	288169	2179
8	TCTCAAAC>A	C>A	-1.6584	0.00312504	248774	776
8	ATTAAAAG>T	A>T	-1.64659	0.00430259	223228	957
9	CGATATCCT>C	A>C	2.13664	0.0245605	1944	50
9	CGCGAGAGA>C	A>C	2.06625	0.0419241	443	21
9	TGGAAATCG>G	A>G	-1.92146	0.00365608	3191	9
9	TGCAATACC>T	A>T	-1.85682	0.00243975	9677	21
9	CTTTAAAAT>T	A>T	-1.84005	0.00275673	115272	315
