# Supplementary material for: Regularized sequence-context mutational trees capture variation in mutation rates across the human genome
Source: PLoS Genet. 2023 Jul 7;19(7):e1010807. doi: 10.1371/journal.pgen.1010807 (PMC10355397; doi:10.1371/journal.pgen.1010807)
Supplement: S4 Table — (XLSX) [file pgen.1010807.s011.xlsx]

## Sheet: S4 Table
S4 Table. Motifs tested for enrichment in the top or bottom 1% of polymorphism probabilities for each mutation type.
Motif	Mutation type	Effect on substitution probability	Bonferroni-corrected enrichment p-value
NGGTATTNN	A>C	Lower	2.72594e-128
NGATATTNN	A>C	Lower	6.59151e-121
GTACATNNN	A>C	Higher	3.23337e-111
AAAAANNNN	A>C	Higher	5.63914e-94
NNCTATCTN	A>C	Higher	2.91561e-37
NNTAAATTT	A>C	Higher	5.44905e-31
NCCCAAAAAc	A>C	Higher	6.52595e-07
NNNNACACC	A>C	Higher	0.298762
AGAGACGAN	A>C	Lower	1
NNCTATNNNbc	A>G	Higher	3.00367e-267
NNTAAACCN	A>G	Lower	2.47491e-114
NCCAATGNNabc	A>G	Higher	2.3979e-102
NNAAAACNNa	A>G	Lower	3.82233e-99
NNNAATNTA	A>G	Higher	0.0190882
NNNAAANNN	A>T	Lower	0
NGGGATNNNa	A>T	Higher	2.07796e-122
NNNAAAAGC	A>T	Lower	3.10687e-105
AAGGATNNNa	A>T	Higher	4.12304e-45
NNNGATCTA	A>T	Higher	4.12304e-45
NNNAATTTTabc	A>T	Higher	4.15756e-43
NNNTAAAAAac	A>T	Higher	2.91561e-37
AAAAANNNN	A>T	Higher	1.84038e-29
NNNACCCNN	C>A	Higher	6.96404e-202
NNAACCNNN	C>A	Higher	5.17586e-140
NNNNCCCCCc	C>A	Higher	1.83061e-96
NNAACCTNN	C>A	Higher	1.4078e-89
NNNNCCTTNc	C>A	Higher	1.24015e-84
NCTCCNNNN	C>A	Lower	5.09843e-81
NCCTCTNNN	C>A	Lower	3.18985e-68
CCCCCNNNNc	C>A	Higher	1.80087e-51
NTTCCNNNN	C>A	Lower	9.78192e-48
NCTCCTNNNc	C>A	Lower	4.371e-36
NCTCCANNN	C>G	Lower	2.3905e-200
NNTCCANNNc	C>G	Lower	6.11829e-180
CCCCCNNNNc	C>G	Higher	2.12247e-125
NGCTCTNNN	C>G	Higher	1.15447e-121
NNCCCCNNN	C>G	Higher	3.99331e-102
NNNCCANCN	C>G	Lower	7.46358e-52
NNNNCCTTNc	C>G	Higher	8.60979e-41
NNNNCCCCC	C>T	Higher	8.88796e-241
NNNTCAANNc	C>T	Lower	1.33069e-120
NNNTCTNGNc	C>T	Lower	1.45745e-116
NTTTCTNNNc	C>T	Lower	4.00942e-116
NNNACACCN	C>T	Higher	4.40047e-65
NTTACANCN	C>T	Higher	3.22397e-43
NNTACACCT	C>T	Higher	5.08128e-31
NATACNNNN	C>T	Higher	3.96412e-27
NNTCCGCNN	CpG>A	Lower	9.66753e-71
NTTGCGNNN	CpG>A	Higher	1.52594e-33
NNNCCGCCN	CpG>A	Lower	6.56155e-27
CTTGCGNNN	CpG>A	Higher	2.42701e-23
NTTTCGCCN	CpG>A	Lower	2.07157e-22
NNCCCGNNN	CpG>G	Higher	3.74807e-34
NCTACGGNN	CpG>G	Lower	1.2224e-28
NNNTCGAGN	CpG>G	Higher	6.56155e-27
NNNNCGAGC	CpG>G	Higher	1.5215e-19
NNNNCGCCN	CpG>G	Lower	2.88069e-15
NTTTCGNNN	CpG>G	Lower	6.90609e-12
NNAACGNNN	CpG>G	Lower	0.883022
NNNNCGCGNab	CpG>T	Lower	5.36588e-62
CGCGCGNNN	CpG>T	Lower	4.18316e-38
NNNACGCAA	CpG>T	Higher	3.77019e-36
NNNACGCTA	CpG>T	Higher	1.21364e-21
TATACGNNNc	CpG>T	Higher	3.22423e-12
TCTACGNNNc	CpG>T	Higher	1.47064e-05
NTTACGNNNc	CpG>T	Higher	0.000113475
a previously reported in Aggarwala and Voight [1]
b previously reported in Carlson et al. [2]
c previously reported in Bethune et al. [3]
References
1. Aggarwala V, Voight BF. An expanded sequence context model broadly explains variability in polymorphism levels across the human genome. Nat Genet. 2016;
2. Carlson J, Locke AE, Flickinger M, Zawistowski M, Levy S, Myers RM, et al. Extremely rare variants reveal patterns of germline mutation rate heterogeneity in humans. Nat Commun. 2018;
3. Bethune J, Kleppe A, Besenbacher S. A method to build extended sequence context models of point mutations and indels. Nat Commun [Internet]. 2022;13(1):7884. Available from: https://doi.org/10.1038/s41467-022-35596-5
