# Supplementary material for: Regularized sequence-context mutational trees capture variation in mutation rates across the human genome
Source: PLoS Genet. 2023 Jul 7;19(7):e1010807. doi: 10.1371/journal.pgen.1010807 (PMC10355397; doi:10.1371/journal.pgen.1010807)
Supplement: S5 Table — (XLSX) [file pgen.1010807.s012.xlsx]

## Sheet: S5 Table
S5 Table. Baymer modeled 1KG private continental context mutations with extreme polymorphism probability differences
Context Mutation	log(Poly. Prob. Fraction)	Poly. Prob. Fraction Overlap	Shift Difference	Shift Fraction Overlap	Population Specificity
European vs. African
C>G	-0.0309785	0.000963543	1.4e-06	0.000963543	African
CA>T	-0.0393799	0.000171118	0.0497365	8.13628e-13	-
CC>T	0.117416	0	-0.107061	0	European
CG>T	-0.0338759	0.000757846	0.0442323	9.23042e-07	-
TCC>Tabc	0.291111	0	-0.173653	1.3556e-157	European
TCT>Tabc	0.135918	1.55966e-18	-0.116286	8.52016e-16	European
GCAATTA>G	0.569226	0.00471862	-0.66823	0.00236629	-
TATATATC>G	-0.6602	0.00716385	0.729847	0.00555697	African
European vs. South Asian
A>T	-0.0281568	0.0066375	7e-07	0.0066375	-
C>A	-0.0276262	0.00272033	1.3e-06	0.00272033	-
CC>T	0.0528913	2.09403e-09	-0.0462953	7.07532e-06	European
TCC>Tabc	0.111913	1.18062e-09	-0.059035	0.00272856	European
TCT>Tabc	0.0632521	0.00502528	-0.0657862	0.00288447	European
CTATA>T	-0.587307	0.00288005	0.49308	0.00729488	South Asia
ATCTTC>G	-0.606431	0.00758687	0.66757	0.00536762	-
European vs. East Asian
A>G	-0.0228453	2.11193e-06	2.343e-06	2.11193e-06	-
A>T	-0.0581165	1.08496e-28	1.5e-06	1.08496e-28	-
C>A	-0.0326122	0.000486898	1.5e-06	0.000486898	-
C>T	0.0403218	1.48605e-213	-7.986e-06	1.48605e-213	-
CC>T	0.155852	0	-0.115531	0	European
CCC>Tabc	0.0810447	0.00140836	0.0747943	0.000662645	-
TCC>Tabc	0.312134	0	-0.156316	2.36412e-97	European
GCT>T	-0.0639134	0.00573658	0.0950034	6.06449e-05	-
TCT>Tabc	0.133071	2.97616e-19	-0.10199	9.5684e-06	European
GCAACCA>G	1.05551	0.00532953	-1.10352	0.00501459	-
ATACCTC>A	-1.02867	0.00419231	0.830071	0.00496927	East Asia
African vs. South Asian
A>T	-0.0313883	0.00283234	7e-07	0.00283234	-
C>G	0.0299455	0.00112988	-1.3e-06	0.00112988	African
CA>T	0.0261713	0.00958901	-0.0299316	0.00246867	-
CC>A	-0.0587686	0.00260881	0.0486385	0.00769159	-
CC>T	-0.064525	4.90506e-22	0.0607655	1.88266e-32	-
CG>T	0.0293192	0.00327476	-0.0330796	0.000638727	-
TCC>Tabc	-0.179198	1.71238e-118	0.114618	3.40798e-12	-
CTATA>T	-0.507208	0.00607955	0.482418	0.00742056	South Asia
CCCCCAG>G	-0.818078	0.00259882	0.767124	0.00269168	-
TATATATC>G	0.668283	0.00329383	-0.737976	0.00219208	African
African vs. East Asian
A>G	-0.0240084	7.64569e-11	2.461e-06	7.64569e-11	-
A>T	-0.0613481	2.4338e-35	1.5e-06	2.4338e-35	-
C>G	0.0248731	0.00689295	-1.1e-06	0.00689295	African
C>T	0.0299474	2.49808e-54	-5.9e-06	2.49808e-54	-
CC>A	-0.0736073	0.000278439	0.0584625	0.001607	-
GCT>T	-0.0627764	0.00908498	0.0742415	0.00222584	-
CTCGCG>T	1.24002	0.00277953	-1.24293	0.00356819	-
TAAAATA>T	-1.16025	0.00392828	1.13457	0.00480028	-
ATACCTC>A	-1.06146	0.00463664	0.828886	0.00568549	East Asia
TATATATC>G	0.711862	0.000393429	-0.747545	0.000128783	African
East Asian vs. South Asian
A>G	0.0277459	3.5858e-26	-2.838e-06	3.5858e-26	-
A>T	0.0299598	0.0039176	-8e-07	0.0039176	-
C>T	-0.0337203	8.37349e-89	6.656e-06	8.37349e-89	-
AC>T	0.103245	0.000430727	-0.0732632	0.00525554	-
CC>T	-0.102961	1.75607e-217	0.0692361	7.40997e-55	-
TCC>Tabc	-0.20022	2.40178e-155	0.0972813	5.35583e-05	-
CTATA>T	-0.519136	0.00531968	0.478638	0.00780691	South Asia
CTCGCG>T	-1.24442	0.00203991	1.24725	0.00267961	-
ATACCTC>A	0.906212	0.00853388	-0.81857	0.00906976	East Asia
CCCCCAG>G	-0.819499	0.00376641	0.764199	0.00440953	-
a previously reported in Mathieson and Reich [1]
b previously reported in Harris and Pritchard [2]
c previously reported in Aikens et al [3]
References
1. Mathieson I, Reich D. Differences in the rare variant spectrum among human populations. PLoS Genet. 2017;
2. Harris K, Pritchard JK. Rapid evolution of the human mutation spectrum. Elife. 2017;
3. Aikens RC, Johnson KE, Voight BF. Signals of Variation in Human Mutation Rate at Multiple Levels of Sequence Context. Mol Biol Evol. 2019;
