# Supplementary material for: Regularized sequence-context mutational trees capture variation in mutation rates across the human genome
Source: PLoS Genet. 2023 Jul 7;19(7):e1010807. doi: 10.1371/journal.pgen.1010807 (PMC10355397; doi:10.1371/journal.pgen.1010807)
Supplement: S6 Table — (XLSX) [file pgen.1010807.s013.xlsx]

## Sheet: S6 Table
S6 Table. Sample sizes and test likelihoods for each de novo comparison dataset.
Population	Additional quality filters	Context types	# Input variants	# Sites	Mean global poly. prob.	LL of mer-size models on 9-mer test data
						3-mer	5-mer	7-mer	9-mer
de novo Test	None	All	70864	1071430082	6.61e-05	-	-	-	-
de novo Train	None	All	70364	1071430011	6.57e-05	-150303	-148165	-147988	-147902
ALL-2+	None	All	175931807	2142860093	0.0821	-150978	-148309	-147125	-146349
ALL-2	None	All	56445957	2142860093	0.0263	-153490	-150931	-149782	-149139
ALL-1	None	All	193835345	2142860093	0.0905	-161890	-159597	-158541	-157929
ALL-1	AS_VQSLOD > 0	All	110553616	2142860093	0.0515916	-160228	-157857	-156734	-156195
ALL-1	AS_VQSLOD > 5	All	2059414	2142860093	0.000961059	-156499	-154045	-153173	-152950
ALL-1	AS_VQSLOD > 10	All	858923	2142860093	0.00040083	-155731	-153328	-152688	-152551
NFE-2+	None	All	82385269	2142860093	0.0384	-150483	-147810	-146637	-145889
NFE-2	None	All	28859708	2142860093	0.0135	-150517	-147826	-146656	-146006
NFE-1	None	All	112600422	2142860093	0.0525	-154143	-151566	-150389	-149673
NFE-1	AS_VQSLOD > 0	All	72021514	2142860093	0.03361	-152440	-149786	-148540	-147857
NFE-1	AS_VQSLOD > 5	All	5229479	2142860093	0.00244042	-150551	-147890	-146762	-146312
NFE-1	AS_VQSLOD > 10	All	2745421	2142860093	0.00128119	-150421	-147756	-146700	-146330
NFE-1+	AS_VQSLOD > 10	All	22827147	2142860093	0.0106527	-150573	-147888	-146664	-146030
Derived	None	All	14355652	2142860093	0.0067	-151100	-148554	-147541	-147099
ALL-1	None	CpG	6779778	35373575	0.191662	-20370	-20515.7	-20558.2	-20637.9
ALL-1	AS_VQSLOD > 10	CpG	61445	35373575	0.00173703	-19908.6	-20022.2	-20026.3	-20031.8
NFE-1	None	CpG	7658138	35373575	0.216493	-17943.4	-17941.8	-17912.6	-17919.2
NFE-1	AS_VQSLOD > 10	CpG	455743	35373575	0.0128837	-17453.1	-17393.1	-17335.4	-17327.3
NFE-2+	None	CpG	13075182	35373575	0.369631	-17540.1	-17481.4	-17418.8	-17383.4
ALL-1	None	non-CpG	187055567	2107486518	0.0887577	-133334	-130895	-129796	-129097
ALL-1	AS_VQSLOD > 10	non-CpG	797478	2107486518	0.000378402	-133082	-130543	-129858	-129699
NFE-1	None	non-CpG	104942284	2107486518	0.049795	-133139	-130564	-129416	-128687
NFE-1	AS_VQSLOD > 10	non-CpG	2289678	2107486518	0.00108645	-132925	-130320	-129328	-128972
NFE-2+	None	non-CpG	69310087	2107486518	0.0328876	-132935	-130321	-129210	-128498
