# Supplementary material for: Regularized sequence-context mutational trees capture variation in mutation rates across the human genome
Source: PLoS Genet. 2023 Jul 7;19(7):e1010807. doi: 10.1371/journal.pgen.1010807 (PMC10355397; doi:10.1371/journal.pgen.1010807)
Supplement: S7 Table — (XLSX) [file pgen.1010807.s014.xlsx]

## Sheet: S7 Table
S7 Table. Sample sizes and test likelihoods for each great ape comparison test.
Population	Test Data	# Input variants	# Sites	Mean global poly. prob.	LL of mer-size models on 9-mer test data
					3-mer	5-mer	7-mer	9-mer
pan troglodytes Test	-	2201083	395938273	0.00555916	-	-	-	-
pan troglodytes Train	pan troglodytes Test	2202101	395933385	0.0055618	-855185	-758244	-714662	-695428
homo sapiens	pan troglodytes Test	82385269	2142860093	0.0384464	-875544	-787533	-741839	-711910
gorilla gorilla	pan troglodytes Test	3759851	705664340	0.0053281	-876741	-785262	-741897	-721949
gorilla gorilla Test	-	1879221	352839565	0.00532599	-	-	-	-
gorilla gorilla Train	gorilla gorilla Test	1880630	352824775	0.00533021	-761141	-685346	-661587	-653856
homo sapiens	gorilla gorilla Test	82385269	2142860093	0.0384464	-786726	-718444	-692076	-676401
pan troglodytes	gorilla gorilla Test	4403184	791871658	0.00556048	-778357	-706608	-681185	-671062
