# Supplementary material for: Regularized sequence-context mutational trees capture variation in mutation rates across the human genome
Source: PLoS Genet. 2023 Jul 7;19(7):e1010807. doi: 10.1371/journal.pgen.1010807 (PMC10355397; doi:10.1371/journal.pgen.1010807)
Supplement: S8 Table — (XLSX) [file pgen.1010807.s015.xlsx]

## Sheet: S8 Table
S8 Table. Run-times for models with increasing sequence context windows.
Maximum mer size	Run time (s)	Time multiple increase
3	39	-
4	62	1.58974
5	104	1.67742
6	340	3.26923
7	1232	3.62353
8	4687	3.80438
9	18745	3.99936
